# Supplementary material for: Quantifying the effects of temperature on mosquito and parasite traits that determine the transmission potential of human malaria
Source: PLoS Biol. 2017 Oct 16;15(10):e2003489. doi: 10.1371/journal.pbio.2003489 (PMC5658182; doi:10.1371/journal.pbio.2003489)
Supplement: S1 Table — Data for proportion of infectious mosquitoes on each day of salivary gland dissections during pilot experiment. (XLSX) [file pbio.2003489.s006.xlsx]

## Sheet: Sheet1
S1_Table: Results from pilot experiment
Temperature	Day Post Blood Meal	Mean	SE	Number Sampled
16ºC	19	0	0	43
16ºC	20	0	0	43
16ºC	21	0	0	44
16ºC	22	0	0	40
16ºC	23	0	0	45
16ºC	24	0	0	44
16ºC	26	0	0	45
18ºC	15	0	0	42
18ºC	16	0	0	42
18ºC	17	0	0	43
18ºC	18	0	0	45
18ºC	19	0	0	44
18ºC	20	0	0	43
18ºC	21	0	0	40
18ºC	22	0	0	45
18ºC	23	0	0	43
18ºC	24	0	0	40
18ºC	26	0	0	21
21ºC	12	0.079	0.044	38
21ºC	13	0.098	0.047	41
21ºC	14	0.146	0.056	41
21ºC	15	0.125	0.053	40
21ºC	16	0.429	0.077	42
21ºC	17	0.333	0.074	42
21ºC	18	0.381	0.076	42
21ºC	19	0.436	0.081	39
21ºC	20	0.462	0.081	39
24ºC	11	0.043	0.029	47
24ºC	12	0.22	0.065	41
24ºC	13	0.333	0.074	42
24ºC	14	0.429	0.077	42
24ºC	15	0.512	0.079	41
24ºC	16	0.55	0.081	40
24ºC	17	0.585	0.078	41
24ºC	18	0.538	0.081	39
27ºC	10	0.279	0.069	43
27ºC	11	0.429	0.072	42
27ºC	12	0.425	0.079	40
27ºC	13	0.538	0.081	39
27ºC	14	0.54	0.071	50
27ºC	15	0.512	0.079	41
27ºC	16	0.588	0.086	34
27ºC	17	0.611	0.118	18
30ºC	7	0	0	46
30ºC	8	0.024	0.024	41
30ºC	9	0.17	0.055	47
30ºC	10	0.325	0.075	40
30ºC	11	0.316	0.076	38
30ºC	12	0.341	0.075	41
30ºC	13	0.357	0.075	42
30ºC	14	0.349	0.074	43
30ºC	15	0.32	0.095	25
32ºC	7	0.182	0.059	44
32ºC	8	0.233	0.065	43
32ºC	9	0.225	0.067	40
32ºC	10	0.2	0.064	40
32ºC	11	0.156	0.065	32
32ºC	12	0.2	0.074	30
32ºC	13	0.156	0.065	32
32ºC	14	0	0	16
34ºC	7	0.2	0.06	45
34ºC	8	0.147	0.062	34
34ºC	9	0.265	0.077	34
34ºC	10	0.121	0.058	33
34ºC	11	0.067	0.046	30
34ºC	12	0.083	0.058	24
34ºC	13	0.063	0.063	24
