# Supplementary material for: Quantifying the effects of temperature on mosquito and parasite traits that determine the transmission potential of human malaria
Source: PLoS Biol. 2017 Oct 16;15(10):e2003489. doi: 10.1371/journal.pbio.2003489 (PMC5658182; doi:10.1371/journal.pbio.2003489)
Supplement: S2 Table — Results of post-hoc pairwise log-rank statistics across all temperatures, comparing temperatures between block. (XLSX) [file pbio.2003489.s007.xlsx]

## Sheet: Sheet1
S2_Table: Log rank test: between block across all temperatures
	21ºC	24ºC	27ºC	30ºC	32ºC	34ºC
χ²	9.7	6.2	10.3	6.9	12.8	11.3
df	1	1	1	1	1	1
p	0.0019	0.0129	0.0013	0.0088	0.0003	0.0008
