# Supplementary material for: Quantifying the effects of temperature on mosquito and parasite traits that determine the transmission potential of human malaria
Source: PLoS Biol. 2017 Oct 16;15(10):e2003489. doi: 10.1371/journal.pbio.2003489 (PMC5658182; doi:10.1371/journal.pbio.2003489)
Supplement: S3 Table — Results of post-hoc pairwise log-rank statistics across both blocks, comparing all temperatures to each other across blocks. (XLSX) [file pbio.2003489.s008.xlsx]

## Sheet: Sheet1
S3_Table: Log rank test: between temperature across both blocks
	21ºC & 24ºC	21ºC & 27ºC	21ºC & 30ºC	21ºC & 32ºC	21ºC & 34ºC
χ²	7.7	38.4	118	168	347
df	1	1	1	1	1
p	0.0056	<0.0001	<0.0001	<0.0001	<0.0001
	24ºC & 27ºC	24ºC & 30ºC	24ºC & 32ºC	24ºC & 34ºC
χ²	12.8	74.4	116	272
df	1	1	1	1
p	0.0003	<0.0001	<0.0001	<0.0001
	27ºC & 30ºC	27ºC & 32ºC	27ºC & 34ºC
χ²	37.7	71.9	206
df	1	1	1
p	<0.0001	<0.0001	<0.0001
	30ºC & 32ºC	30ºC & 34ºC
χ²	6.9	74.8
df	1	1
p	0.0087	<0.0001
	32ºC & 34ºC
χ²	33.4
df	1
p	<0.0001
