# Supplementary material for: Quantifying the effects of temperature on mosquito and parasite traits that determine the transmission potential of human malaria
Source: PLoS Biol. 2017 Oct 16;15(10):e2003489. doi: 10.1371/journal.pbio.2003489 (PMC5658182; doi:10.1371/journal.pbio.2003489)
Supplement: S4 Table — Results of post-hoc pairwise log-rank statistics across temperature in experimental block 1, comparing all temperatures to each other. Bold italics represent groups not statistically different from each other. (XLSX) [file pbio.2003489.s009.xlsx]

## Sheet: Sheet1
S4_Table: Log rank test: between temperatures within block 1
	21ºC & 24ºC	21ºC & 27ºC	21ºC & 30ºC	21ºC & 32ºC	21ºC & 34ºC
χ²	2.6	17.3	45.4	66	120
df	1	1	1	1	1
p	0.108	<0.0001	<0.0001	<0.0001	<0.0001
	24ºC & 27ºC	24ºC & 30ºC	24ºC & 32ºC	24ºC & 34ºC
χ²	8.6	31.5	47.9	94.5
df	1	1	1	1
p	0.0034	<0.0001	<0.0001	<0.0001
	27ºC & 30ºC	27ºC & 32ºC	27ºC & 34ºC
χ²	15.9	34.5	75.4
df	1	1	1
p	<0.0001	<0.0001	<0.0001
	30ºC & 32ºC	30ºC & 34ºC
χ²	6.8	21.3
df	1	1
p	0.0089	<0.0001
	32ºC & 34ºC
χ²	6.4
df	1
p	0.0113
