# Supplementary material for: Quantifying the effects of temperature on mosquito and parasite traits that determine the transmission potential of human malaria
Source: PLoS Biol. 2017 Oct 16;15(10):e2003489. doi: 10.1371/journal.pbio.2003489 (PMC5658182; doi:10.1371/journal.pbio.2003489)
Supplement: S5 Table — Results of post-hoc pairwise log-rank statistics across temperature in experimental block 2, comparing all temperatures to each other. (XLSX) [file pbio.2003489.s010.xlsx]

## Sheet: Sheet1
S5_Table: Log rank test: between temperatures within block 2
	21ºC & 24ºC	21ºC & 27ºC	21ºC & 30ºC	21ºC & 32ºC	21ºC & 34ºC
χ²	5.4	23.3	74.8	111	226
df	1	1	1	1	1
p	0.0207	<0.0001	<0.0001	<0.0001	<0.0001
	24ºC & 27ºC	24ºC & 30ºC	24ºC & 32ºC	24ºC & 34ºC
χ²	6.4	42.1	70.8	173
df	1	1	1	1
p	0.0112	<0.0001	<0.0001	<0.0001
	27ºC & 30ºC	27ºC & 32ºC	27ºC & 34ºC
χ²	22.6	45.5	135
df	1	1	1
p	<0.0001	<0.0001	<0.0001
	30ºC & 32ºC	30ºC & 34ºC
χ²	4.1	49.6
df	1	1
p	0.0437	<0.0001
	32ºC & 34ºC
χ²	27
df	1
p	<0.001
