# Supplementary material for: Quantifying the effects of temperature on mosquito and parasite traits that determine the transmission potential of human malaria
Source: PLoS Biol. 2017 Oct 16;15(10):e2003489. doi: 10.1371/journal.pbio.2003489 (PMC5658182; doi:10.1371/journal.pbio.2003489)
Supplement: S6 Table — Results of post-hoc pairwise log-rank statistics across temperature and block, comparing all temperatures to each other between each block. Bold italics represent groups not significantly different from each other. (XLSX) [file pbio.2003489.s011.xlsx]

## Sheet: Sheet1
S6_Table: Log rank test: between temperature and block
	21ºC B1 & 24ºC B2	21ºC B1 & 27ºC B2	21ºC B1 & 30ºC B2	21ºC B1 & 32ºC B2	21ºC B1 & 34ºC B2
χ²	0.7	2.6	28.2	52	142
df	1	1	1	1	1
p	0.412	0.108	<0.001	<0.001	<0.001
	24ºC B1 & 21ºC B2	24ºC B1 & 27ºC B2	24ºC B1 & 30ºC B2	24ºC B1 & 32ºC B2	24ºC B1 & 34ºC B2
χ²	23.2	0.1	7.7	37.8	115
df	1	1	1	1	1
p	<0.0001	0.971	<0.0001	<0.0001	<0.0001
	27ºC B1 & 21ºC B2	27ºC B1 & 24ºC B2	27ºC B1 & 30ºC B2	27ºC B1 & 32ºC B2	27ºC B1 & 34ºC B2
χ²	55.1	27.2	3.1	14.3	75.4
df	1	1	1	1	1
p	<0.0001	<0.0001	0.0786	0.0002	<0.0001
	30ºC B1 & 21ºC B2	30ºC B1 & 24ºC B2	30ºC B1 & 27ºC B2	30ºC B1 & 32ºC B2	30ºC B1 & 34ºC B2
χ²	96.3	62.3	41.8	0.7	16
df	1	1	1	1	1
p	<0.0001	<0.0001	<0.0001	0.397	<0.0001
	32ºC B1 & 21ºC B2	32ºC B1 & 24ºC B2	32ºC B1 & 27ºC B2	32ºC B1 & 30ºC B2	32ºC B1 & 34ºC B2
χ²	124	88.9	64.2	22.5	0.2
df	1	1	1	1	1
p	<0.0001	<0.0001	<0.0001	<0.0001	0.692
	34ºC B1 & 21ºC B2	34ºC B1 & 24ºC B2	34ºC B1 & 27ºC B2	34ºC B1 & 30ºC B2	34ºC B1 & 32ºC B2
χ²	194	151	118	57.1	41.9
df	1	1	1	1	1
p	<0.0001	<0.0001	<0.0001	<0.0001	<0.0001
