# Supplementary material for: Quantifying the effects of temperature on mosquito and parasite traits that determine the transmission potential of human malaria
Source: PLoS Biol. 2017 Oct 16;15(10):e2003489. doi: 10.1371/journal.pbio.2003489 (PMC5658182; doi:10.1371/journal.pbio.2003489)
Supplement: S7 Table — Comparison of survival models built using the R package flexsurv using 3 survival distributions (Gompertz, Weibull, and exponential) commonly used in studies of mosquito mortality across block and temperature for 21°C through 27°C. Bolded models represent the best fit model for each block x temperature combination. (XLSX) [file pbio.2003489.s012.xlsx]

## Sheet: Sheet1
S7_Table: Survival model comparisons for 21ºC, 24ºC and 27ºC
Temperature	Block	Model Function	df	AIC	ΔAIC
21ºC	1	gompertz	2	1880.69	0
	1	weibull	2	1894.91	14.22
	1	log-logistic	2	1906.42	25.73
	1	exponential	1	1909.01	28.32
	1	log-normal	2	1916.38	35.69
21ºC	1	gompertz	2	1531.25	0
	1	weibull	2	1552.05	20.8
	1	log-logistic	2	1563.13	31.88
	1	exponential	1	1582.57	51.32
	1	log-normal	2	1592.61	61.36
24ºC	1	gompertz	2	2114.07	0
	1	weibull	2	2136.34	22.27
	1	exponential	1	2146.34	32.27
	1	log-logistic	2	2154.11	40.04
	1	log-normal	2	2164.54	50.47
24ºC	2	gompertz	2	1825.79	0
	2	weibull	2	1842.79	17
	2	log-logistic	2	1855.74	29.95
	2	log-normal	2	1877.5	51.71
	2	exponential	1	1888.43	62.64
27ºC	1	gompertz	2	1900.5	0
	1	weibull	2	1922.42	21.92
	1	log-logistic	2	1939.66	39.16
	1	exponential	1	1948.98	48.48
	1	log-normal	2	1953.08	52.58
27ºC	2	gompertz	2	2022.03	0
	2	weibull	2	2059.91	37.88
	2	log-logistic	2	2086.61	64.58
	2	exponential	1	2107.71	85.68
	2	log-normal	2	2113.22	91.19
