# Supplementary material for: Quantifying the effects of temperature on mosquito and parasite traits that determine the transmission potential of human malaria
Source: PLoS Biol. 2017 Oct 16;15(10):e2003489. doi: 10.1371/journal.pbio.2003489 (PMC5658182; doi:10.1371/journal.pbio.2003489)
Supplement: S8 Table — Comparison of survival models built using the R package flexsurvusing 3 survival distributions (Gompertz, Weibull, and exponential) commonly used in studies of mosquito mortality across block and temperature for 30°C through 34°C. Bolded models represent the best fit model for each block x temperature combination. (XLSX) [file pbio.2003489.s013.xlsx]

## Sheet: Sheet1
S8_Table: Survival model comparisons for 30ºC, 32ºC and 34ºC
Temperature	Block	Model Function	df	AIC	ΔAIC
30ºC	1	gompertz	2	1963.33	0
	1	weibull	2	1967.46	4.13
	1	log-logistic	2	1975.31	11.98
	1	log-normal	2	1977.92	14.59
	1	exponential	1	1983.72	20.39
30ºC	2	gompertz	2	1881.49	0
	2	weibull	2	1899.55	18.06
	2	log-logistic	2	1915.42	33.94
	2	log-normal	2	1929.37	47.88
	2	exponential	1	1933.51	52.02
32ºC	1	gompertz	2	1402.92	0
	1	weibull	2	1406.58	3.66
	1	log-logistic	2	1413.97	11.05
	1	log-normal	2	1416.23	13.31
	1	exponential	1	1425.59	22.67
32ºC	2	gompertz	2	2049.87	0
	2	weibull	2	2079.88	30.01
	2	log-logistic	2	2104.02	54.15
	2	exponential	1	2119.52	69.65
	2	log-normal	2	2122.46	72.59
34ºC	1	gompertz	2	1968.13	0
	1	weibull	2	1975.17	7.04
	1	log-logistic	2	1988.32	20.1
	1	log-normal	2	1988.35	20.22
	1	exponential	1	2000.82	32.69
34ºC	2	gompertz	2	2253.44	0
	2	weibull	2	2303.08	49.64
	2	log-logistic	2	2349.21	95.77
	2	log-normal	2	2371.47	118.03
	2	exponential	1	2388.64	135.2
