# Supplementary material for: Quantifying the effects of temperature on mosquito and parasite traits that determine the transmission potential of human malaria
Source: PLoS Biol. 2017 Oct 16;15(10):e2003489. doi: 10.1371/journal.pbio.2003489 (PMC5658182; doi:10.1371/journal.pbio.2003489)
Supplement: S11 Table — Predicted values and 95% confidence intervals (in parentheses) for EIP10, EIP50, and EIP90 from the binary logistic regression model for each block and temperature combination as parameterized in S10 Table. EIP, extrinsic incubation period. (XLSX) [file pbio.2003489.s016.xlsx]

## Sheet: Sheet1
S11_Table: Predicted EIP-10, EIP-50, and EIP-90 with 95% confidence intervals
Temperature	Block	EIP-10	EIP-50	EIP-90
21ºC	1	11.6 (10.2 - 12.5)	14.0 (13.0 - 15.1)	16.4 (15.6 - 17.8)
24ºC	1	10.7 (10.3 - 11.3)	11.3 (10.9 - 11.7)	12.0 (11.6 - 12.3)
27ºC	1	10.7 (9.4 - 11.6)	10.9 (9.9 - 11.8)	11.0 (10.4 - 11.9)
30ºC	1	7.8 (7.5 - 8.3)	8.3 (8.0 - 8.6)	8.7 (8.2 - 9.9)
32ºC	1	6.9 (6.7 - 7.6)	7.7 (7.1 - 8.2)	8.6 (7.7 - 8.7)
34ºC	1	6.2 (5.2 - 7.2)	7.0 (6.7 - 7.2)	7.8 (7.1 - 8.1)
21ºC	2	10.7 (10.1 - 11.6)	16.1 (14.2 - 20.7)	21.5 (20.8 - 23.4)
24ºC	2	10.2 (10.0 - 10.5)	11.7 (11.4 - 12.0)	13.1 (12.3 - 14.0)
27ºC	2	9.9 (9.8 - 10.2)	10.4 (10.0 - 10.8)	10.8 (10.5 - 11.0)
30ºC	2	7.3 (7.0 - 8.0)	8.3 (7.5 - 9.1)	9.2 (8.5 - 9.6)
32ºC	2	7.1 (5.2 - 7.2)	7.7 (7.2 - 8.2)	8.2 (7.9 - 8.5)
34ºC	2	5.9 (5.8 - 6.3)	7.0 (6.9 - 7.1)	8.1 (7.6 - 8.3)
