# Supplementary material for: Quantifying the effects of temperature on mosquito and parasite traits that determine the transmission potential of human malaria
Source: PLoS Biol. 2017 Oct 16;15(10):e2003489. doi: 10.1371/journal.pbio.2003489 (PMC5658182; doi:10.1371/journal.pbio.2003489)
Supplement: S12 Table — Data for number of females laying the first clutch of eggs and the mean gonotrophic cycle length for each temperature for the first clutch. (XLSX) [file pbio.2003489.s017.xlsx]

## Sheet: Sheet1
S12_Table: Gonotrophic cycle, first clutch
Temperature	n	mean	SE
21ºC	73	5.16	0.073
24ºC	81	4.01	0.048
27ºC	75	3.38	0.073
30ºC	72	2.93	0.064
32ºC	65	2.63	0.068
34ºC	75	2.29	0.059
