# Supplementary material for: Quantifying the effects of temperature on mosquito and parasite traits that determine the transmission potential of human malaria
Source: PLoS Biol. 2017 Oct 16;15(10):e2003489. doi: 10.1371/journal.pbio.2003489 (PMC5658182; doi:10.1371/journal.pbio.2003489)
Supplement: S13 Table — Data for number of females still alive after laying the first clutch of eggs, the number that laid a second clutch of eggs, and the mean gonotrophic cycle length for each temperature for the second clutch of eggs. (XLSX) [file pbio.2003489.s018.xlsx]

## Sheet: Sheet1
S13_Table: Gonotrophic cycle, second clutch
Temperature	Number Alive after First Clutch	Number Laying Second Clutch	mean	SE
21ºC	74	46	5.13	0.096
24ºC	80	59	4.15	0.072
27ºC	71	56	3.39	0.079
30ºC	74	39	3.05	0.122
32ºC	77	43	2.69	0.071
34ºC	79	46	2.57	0.091
