# Supplementary material for: Quantifying the effects of temperature on mosquito and parasite traits that determine the transmission potential of human malaria
Source: PLoS Biol. 2017 Oct 16;15(10):e2003489. doi: 10.1371/journal.pbio.2003489 (PMC5658182; doi:10.1371/journal.pbio.2003489)
Supplement: S14 Table — Mating success across each temperature in gonotrophic cycle/biting rate experiment. A successful mating was considered either successful oviposition or the presence of sperm in dissected spermathecae, in the case a female did not lay eggs over the course of the experiment. (XLSX) [file pbio.2003489.s019.xlsx]

## Sheet: Sheet1
S14_Table: Mating success across temperatures
Temperature	mated (%)
21ºC	77/85 (91)
24ºC	82/85 (96)
27ºC	78/85 (92)
30ºC	77/85 (91)
32ºC	79/85 (93)
34ºC	79/85 (93)
