# Supplementary material for: Quantifying the effects of temperature on mosquito and parasite traits that determine the transmission potential of human malaria
Source: PLoS Biol. 2017 Oct 16;15(10):e2003489. doi: 10.1371/journal.pbio.2003489 (PMC5658182; doi:10.1371/journal.pbio.2003489)
Supplement: S15 Table — Values for relative vectorial capacity using minimum estimate for EIP (defined here as EIP10, or time to 10% of maximum proportion infectious) and the maximum estimate for EIP (EIP90, or time to 90% of maximum proportion infectious). EIP, extrinsic incubation period. (XLSX) [file pbio.2003489.s020.xlsx]

## Sheet: Sheet1
S15_Table: Values predicted from thermal performance curves for parameters of rVC using EIP-10 and EIP-90
Temperature	Biting Rate	Vector Competence	Mortality Rate	EIP-10	EIP-90	rVC (using EIP-10)	rVC (using EIP-90)
21ºC	0.193	0.547	0.109	12.03	16.79	0.0504	0.03
24ºC	0.246	0.6	0.113	10.39	13.88	0.0993	0.067
27ºC	0.296	0.59	0.126	8.97	11.47	0.1325	0.0967
30ºC	0.337	0.522	0.15	7.74	9.48	0.1238	0.0953
32ºC	0.377	0.446	0.171	7.02	8.35	0.1116	0.0889
34ºC	0.421	0.344	0.197	6.37	7.35	0.0882	0.0727
