# Supplementary material for: Quantifying the effects of temperature on mosquito and parasite traits that determine the transmission potential of human malaria
Source: PLoS Biol. 2017 Oct 16;15(10):e2003489. doi: 10.1371/journal.pbio.2003489 (PMC5658182; doi:10.1371/journal.pbio.2003489)
Supplement: S17 Table — Mathematical analysis for the possibility of differential mortality or recovery. Each temperature x block x cup combination was analyzed using a Gompertz distribution with ‘surviving’ and ‘surviving and infectious’ as categorial covariates. Each combination was analyzed beginning at the day of peak prevalence and ending at the day of lowest prevalence. In the instance that two days in a row had the same peak prevalence, analysis began at the second day with the same value. Overlapping hazard rates (signified by “yes”) indicate that it is most likely that the decrease in the proportion of infectious mosquitoes in higher temperatures over time scales with mortality rates. (XLSX) [file pbio.2003489.s022.xlsx]

## Sheet: Sheet1
S17_Table: Differential mortality survival rates
Temperature	Block	Cup	Range (Days)	Survival Rate	Alive and Infectious Rate	Overlap?
30ºC	1	1	9 to 16	1.1e-04 to 5.5e-04	2.3e-04 to 2.9e-03	Yes
30ºC	1	2	10 to 16	3.9e-05 to 2.7e-04	5.8e-05 to 1.1e-03	Yes
30ºC	1	3	9 to 15	1.3e-04 to 6.0e-04	1.7e-04 to 1.9e-03	Yes
30ºC	1	4	13 to 16	5.0e-08 to 1.3e-05	5.5e-08 to 6.9e-05	Yes
30ºC	2	1	13 to 19	1.1e-05 to 5.5e-04	6.7e-06 to 1.0e-04	Yes
30ºC	2	2	12 to 18	3.5e-05 to 3.8e-04	2.7e-05 to 8.8e-04	Yes
30ºC	2	3	10 to 19	2.4e-04 to 9.7e-04	4.0e-04 to 3.9e-03	Yes
30ºC	2	4	10 to 17	8.6e-05 to 4.4e-04	1.4e-04 to 1.8e-03	Yes
32ºC	1	1	10 to 14	6.6e-06 to 1.1e-04	8.3e-06 to 4.1e-04	Yes
32ºC	1	2	9 to 14	3.7e-05 to 3.3e-04	5.9e-05 to 1.6e-03	Yes
32ºC	1	3	9 to 14	2.6e-05 to 2.7e-04	4.7e-05 to 1.6e-03	Yes
32ºC	2	1	9 to 16	4.3e-04 to 1.6e-03	3.7e-04 to 3.0e-03	Yes
32ºC	2	2	11 to 16	5.6e-05 to 4.7e-04	3.7e-05 to 8.7e-04	Yes
32ºC	2	3	10 to 15	3.7e-05 to 2.7e-04	3.9e-05 to 7.7e-04	Yes
32ºC	2	4	9 to 15	1.5e-04 to 8.1e-03	1.4e-04 to 2.0e-03	Yes
34ºC	1	1	9 to 12	2.0e-06 to 1.1e-04	1.8e-06 to 3.4e-04	Yes
34ºC	1	2	9 to 13	1.6e-05 to 2.5e-04	1.6e-05 to 7.2e-04	Yes
34ºC	1	3	11 to 14	1.1e-07 to 2.8e-05	1.6e-07 to 1.6e-04	Yes
34ºC	1	4	9 to 14	4.4e-05 to 4.8e-04	5.0e-05 to 1.6e-03	Yes
34ºC	2	1	8 to 12	7.5e-05 to 6.2e-04	6.3e-05 to 1.6e-03	Yes
34ºC	2	2	8 to 16	5.1e-04 to 1.8e-03	5.0e-04 to 3.5e-03	Yes
34ºC	2	3	8 to 14	4.7e-04 to 2.0e-03	3.5e-04 to 3.5e-03	Yes
34ºC	2	4	9 to 14	1.3e-04 to 7.8e-04	9.5e-05 to 1.4e-03	Yes
